# Supplementary material for: Acoustic individuality in the hissing calls of the male black grouse (Lyrurus tetrix)
Source: PeerJ. 2021 Sep 9;9:e11837. doi: 10.7717/peerj.11837 (PMC8435199; doi:10.7717/peerj.11837)
Supplement: Supplemental Information 1 [file peerj-09-11837-s001.csv]

Country	ID	Q1 Freq (Hz)	Q1 Freq Rel,	Q3 Freq Rel,	Agg Entropy (bits)	Avg Entropy (bits)	Center Time Rel,	Call Duration (s)	Dur 90% (s)	Freq 5% (Hz)	Freq 95% (Hz)	IQR BW (Hz)	IQR Dur (s)	Time 5% (s)
Finland	1	1312,5	0,115	0,192	3,248	2,943	0,361	1,097	0,8	1125	2062,5	187,5	0,4	0,4
Finland	1	1218,8	0,25	0,375	3,631	3,213	0,383	0,822	0,6	1031,2	2250	281,2	0,4	0,4
Finland	1	1218,8	0,353	0,529	3,476	3,076	0,425	1,222	1	843,8	1781,2	281,2	0,5	0,6
Finland	1	1218,8	0,333	0,444	3,273	2,979	0,452	1,114	0,9	843,8	1687,5	187,5	0,4	0,3
Finland	1	1218,8	0,421	0,579	3,738	3,272	0,438	1,389	1,09	562,5	1968,8	281,2	0,5	0,3
Finland	1	1312,5	0,313	0,438	3,121	2,825	0,32	0,958	0,7	1031,2	1781,2	187,5	0,3	0,3
Finland	1	1312,5	0,417	0,583	2,821	2,565	0,384	1,239	0,9	1125	1687,5	187,5	0,5	0,4
Finland	1	1218,8	0,263	0,421	3,229	2,928	0,432	0,98	0,7	1031,2	1781,2	281,2	0,4	0,4
Finland	1	1312,5	0,333	0,429	3,334	3,008	0,37	1,029	0,7	1031,2	1875	187,5	0,4	0,5
Finland	1	1312,5	0,333	0,467	3,01	2,753	0,335	0,96	0,7	1125	1781,2	187,5	0,4	0,5
Finland	1	1312,5	0,263	0,368	3,225	2,883	0,319	1,006	0,7	1125	1875	187,5	0,4	0,3
Finland	1	1312,5	0,333	0,467	3,079	2,746	0,473	0,98	0,7	1125	1781,2	187,5	0,4	0,4
Finland	1	1312,5	0,353	0,412	2,939	2,797	0,305	0,952	0,7	1125	1781,2	93,8	0,4	0,5
Finland	2	750	0,077	0,385	3,26	2,771	0,438	1,294	1,1	656,2	1500	375	0,6	0,9
Finland	2	1125	0,308	0,615	3,481	2,952	0,527	1,209	1	750	1968,8	375	0,5	0,6
Finland	2	937,5	0,167	0,583	3,501	2,88	0,532	1,248	1	750	1781,2	468,8	0,5	0,6
Finland	2	843,8	0,231	0,615	3,552	2,945	0,585	1,006	0,8	562,5	1687,5	468,8	0,4	1,1
Finland	2	937,5	0,182	0,546	3,282	2,762	0,414	1,344	1,12	750	1500	375	0,6	0,4
Finland	2	843,8	0,143	0,5	3,545	2,979	0,41	1,187	1	656,2	1593,8	468,8	0,5	0,9
Finland	2	750	0,1	0,45	4,001	3,398	0,433	1,411	1,21	562,5	1968,8	656,2	0,6	0,5
Finland	2	843,8	0,231	0,615	3,555	3,025	0,431	1,408	1,15	656,2	1687,5	468,8	0,6	0,8
Finland	2	750	0,133	0,467	3,503	2,986	0,511	1,272	1,12	562,5	1500	468,8	0,6	1,2
Finland	2	937,5	0,083	0,5	3,302	2,767	0,48	1,053	0,9	843,8	1687,5	468,8	0,5	0,7
Finland	2	656,2	0,154	0,615	3,665	3,152	0,465	1,224	1,06	468,8	1500	562,5	0,6	0,8
Finland	2	1031,2	0,2	0,5	2,854	2,496	0,412	1,496	1,18	843,8	1500	281,2	0,4	1,5
Finland	3	843,8	0,111	0,389	3,629	3,066	0,342	0,784	0,6	656,2	1781,2	468,8	0,3	0,7
Finland	3	1125	0,174	0,348	3,681	3,05	0,331	0,683	0,5	750	1875	375	0,3	0,8
Finland	3	1125	0,167	0,5	3,848	3,048	0,416	0,805	0,7	843,8	2062,5	562,5	0,4	0,7
Finland	3	937,5	0,1	0,4	3,918	3,147	0,448	0,825	0,7	750	2250	562,5	0,4	0,8
Finland	3	1312,5	0,2	0,44	4,157	3,369	0,548	0,845	0,7	937,5	2343,8	562,5	0,4	0,7
Finland	3	1312,5	0,263	0,526	3,968	3,211	0,461	0,754	0,6	843,8	2250	468,8	0,4	0,8
Finland	3	1218,8	0,462	0,769	3,4	2,851	0,335	0,845	0,7	750	1875	375	0,4	0,6
Finland	3	1218,8	0,417	0,833	3,544	2,903	0,463	0,878	0,7	843,8	1875	468,8	0,4	0,6
Finland	3	1593,8	0,4	0,6	3,514	3,014	0,463	0,797	0,5	1125	2156,2	281,2	0,3	1,1
Finland	3	1125	0,227	0,5	4,158	3,38	0,417	1,103	0,9	656,2	2343,8	562,5	0,5	0,8
Finland	3	1312,5	0,222	0,444	3,517	2,891	0,51	0,825	0,6	1125	1968,8	375	0,4	0,7
Finland	3	1312,5	0,353	0,529	3,508	2,901	0,392	0,845	0,6	843,8	1968,8	281,2	0,4	0,9
Finland	3	1218,8	0,263	0,526	3,837	3,156	0,404	0,81	0,6	750	1968,8	468,8	0,4	0,7
Finland	3	1125	0,3	0,45	3,751	3,272	0,212	0,813	0,6	656,2	1968,8	281,2	0,3	0,6
Finland	3	1218,8	0,333	0,444	2,846	2,809	0,263	0,819	0,5	750	1593,8	187,5	0,1	0,7
Finland	4	1500	0,5	0,6	3,218	2,639	0,67	1,106	0,8	1218,8	1875	187,5	0,3	0,6
Finland	4	1406,2	0,409	0,546	3,228	2,875	0,217	0,939	0,7	1218,8	1875	281,2	0,5	0,7
Finland	4	1406,2	0,458	0,583	3,277	2,664	0,665	0,978	0,8	1125	1875	281,2	0,5	0,6
Finland	4	1593,8	0,458	0,542	3,206	2,708	0,662	1,122	0,8	1218,8	1968,8	187,5	0,3	1,1
Finland	4	1218,8	0,333	0,611	3,585	2,86	0,436	1,202	0,8	1125	1968,8	468,8	0,5	0,6
Finland	4	1312,5	0,37	0,519	3,419	2,712	0,601	1,089	0,8	1125	1875	375	0,4	0,8
Finland	4	1500	0,476	0,571	3,118	2,579	0,655	1,092	0,7	1125	1875	187,5	0,3	0,8
Finland	4	1406,2	0,529	0,706	3,254	2,694	0,658	1,037	0,8	1125	1875	281,2	0,4	0,6
Finland	4	1500	0,5	0,6	3,205	2,628	0,657	0,926	0,7	1218,8	1875	187,5	0,4	0,8
Finland	4	1312,5	0,333	0,556	3,412	2,799	0,317	0,764	0,6	1125	1875	375	0,4	0,8
Finland	4	1312,5	0,333	0,556	3,364	2,71	0,55	1,073	0,8	1125	1875	375	0,6	0,8
Finland	5	1406,2	0,24	0,28	2,614	2,441	0,477	1,043	0,7	1218,8	1875	93,8	0,5	0,8
Finland	5	1406,2	0,276	0,345	2,95	2,792	0,197	1,034	0,7	1312,5	1968,8	187,5	0,5	0,9
Finland	5	1312,5	0,269	0,346	2,897	2,766	0,283	1,097	0,7	1218,8	1968,8	187,5	0,5	0,7
Finland	5	1406,2	0,276	0,31	2,57	2,502	0,152	0,95	0,7	1312,5	1781,2	93,8	0,4	0,7
Finland	5	1312,5	0,304	0,391	2,604	2,558	0,165	0,946	0,7	1218,8	1781,2	187,5	0,5	0,8
Finland	5	1312,5	0,259	0,333	2,875	2,753	0,158	0,919	0,7	1218,8	1968,8	187,5	0,4	1
Finland	5	1312,5	0,28	0,32	2,481	2,522	0,363	0,979	0,7	1218,8	1875	93,8	0,5	0,8
Finland	5	1406,2	0,32	0,36	2,848	2,747	0,167	1,002	0,7	1218,8	1968,8	93,8	0,4	0,3
Finland	5	1312,5	0,269	0,346	2,833	2,617	0,244	0,94	0,7	1218,8	1968,8	187,5	0,5	0,8
Finland	5	1218,8	0,318	0,455	3,602	2,873	0,421	0,854	0,7	562,5	1875	281,2	0,5	0,4
Finland	5	1312,5	0,28	0,36	3,286	2,803	0,438	0,995	0,8	750	1875	187,5	0,5	0,4
Finland	5	1312,5	0,333	0,444	3,272	2,883	0,494	0,857	0,7	937,5	1968,8	187,5	0,5	0,5
Finland	6	1593,8	0,3	0,5	3,418	2,668	0,407	0,439	0,3	1406,2	2250	375	0,2	1,2
Finland	6	1687,5	0,45	0,65	3,305	2,893	0,554	0,543	0,4	1500	2250	375	0,3	1,2
Finland	6	1687,5	0,364	0,546	3,406	2,987	0,5	0,485	0,4	1500	2343,8	375	0,3	0,6
Finland	6	1406,2	0,3	0,45	2,988	2,599	0,233	0,694	0,5	1312,5	1968,8	281,2	0,4	0,5
Finland	6	1500	0,435	0,522	3,263	2,856	0,5	0,699	0,5	1218,8	1968,8	187,5	0,4	0,8
Finland	6	1593,8	0,409	0,5	3,214	2,681	0,492	1,275	1	1312,5	2062,5	187,5	0,2	1,7
Finland	6	1593,8	0,333	0,476	3,641	3,205	0,602	0,611	0,5	1406,2	2437,5	281,2	0,3	0,8
Finland	6	1687,5	0,35	0,55	3,478	3,085	0,352	0,478	0,3	1500	2343,8	375	0,2	0,9
Finland	6	1500	0,391	0,565	3,524	2,978	0,669	0,798	0,6	1312,5	2062,5	375	0,5	0,4
Finland	6	1593,8	0,389	0,611	3,361	2,8	0,545	0,545	0,4	1406,2	2156,2	375	0,2	0,6
Finland	6	1593,8	0,364	0,546	3,572	3,211	0,63	0,871	0,7	1406,2	2437,5	375	0,6	0,9
Finland	6	1593,8	0,45	0,6	3,492	2,966	0,758	1,022	0,8	1031,2	2062,5	281,2	0,2	0,5
Finland	6	1687,5	0,263	0,421	3,396	2,814	0,353	0,369	0,2	1312,5	2156,2	281,2	0,1	0,7
Finland	6	1781,2	0,318	0,546	3,817	3,294	0,231	0,627	0,5	1500	2625	468,8	0,4	0,7
Finland	6	1593,8	0,429	0,571	3,306	2,969	0,639	0,773	0,6	1406,2	2062,5	281,2	0,5	0,5
Finland	7	1312,5	0,368	0,474	2,687	2,417	0,365	1,089	0,8	1218,8	1781,2	187,5	0,5	0,2
Finland	7	1312,5	0,208	0,292	2,546	2,579	0,392	0,917	0,7	1218,8	1687,5	187,5	0,4	0,9
Finland	7	1312,5	0,444	0,556	2,76	2,382	0,256	1,045	0,7	1218,8	1687,5	187,5	0,4	1,2
Finland	7	1312,5	0,5	0,563	2,341	2,178	0,423	1,078	0,6	1218,8	1593,8	93,8	0,4	1,2
Finland	7	1312,5	0,4	0,5	2,476	2,36	0,356	1,025	0,6	1218,8	1687,5	187,5	0,4	1,1
Finland	7	1218,8	0,353	0,471	2,484	2,242	0,234	0,919	0,6	1125	1593,8	187,5	0,4	0,9
Finland	7	1312,5	0,368	0,474	2,445	2,46	0,451	1,095	0,7	1218,8	1593,8	187,5	0,5	1,4
Finland	7	1312,5	0,333	0,429	2,563	2,378	0,224	1,095	0,6	1218,8	1687,5	187,5	0,4	1,6
Finland	7	1312,5	0,381	0,476	2,558	2,423	0,244	1,095	0,7	1218,8	1593,8	187,5	0,4	1,3
Finland	7	1312,5	0,429	0,524	2,473	2,393	0,271	1,183	0,6	1218,8	1593,8	187,5	0,4	1,5
Finland	7	1312,5	0,28	0,32	2,511	2,555	0,201	1,095	0,6	1218,8	1593,8	93,8	0,3	1,4
Finland	7	1312,5	0,375	0,458	2,621	2,345	0,407	1,122	0,8	1218,8	1593,8	187,5	0,6	1,5
Finland	7	1312,5	0,296	0,37	2,502	2,346	0,262	1,046	0,7	1218,8	1593,8	187,5	0,5	1,6
Finland	7	1218,8	0,273	0,364	2,609	2,52	0,237	0,949	0,5	1125	1593,8	187,5	0,3	1,1
Finland	7	1312,5	0,474	0,579	2,726	2,374	0,398	0,946	0,6	1125	1593,8	187,5	0,4	0,5
Finland	8	1378,1	0,474	0,579	2,719	2,787	0,641	1,155	0,9	1292	1722,7	172,3	0,3	0,2
Finland	8	1378,1	0,476	0,524	2,876	2,9	0,561	1,144	1	1205,9	1722,7	86,1	0,6	0,7
Finland	8	1378,1	0,412	0,471	2,606	2,611	0,63	1,009	0,8	1205,9	1636,5	86,1	0,6	0,7
Finland	8	1378,1	0,389	0,5	2,77	2,708	0,591	1,151	0,9	1205,9	1722,7	172,3	0,3	0,9
Finland	8	1378,1	0,3	0,35	2,661	2,659	0,508	1,083	0,9	1292	1722,7	86,1	0,6	0,8
Finland	8	1292	0,353	0,471	2,574	2,545	0,198	1,003	0,8	1205,9	1636,5	172,3	0,5	1,1
Finland	8	1205,9	0,471	0,529	2,764	2,697	0,478	0,941	0,6	1033,6	1464,3	86,1	0,4	1,1
Finland	8	1378,1	0,409	0,5	2,934	2,858	0,634	1,195	1	1292	1808,8	172,3	0,7	1,2
Finland	8	1292	0,3	0,4	2,926	2,828	0,422	1,085	0,9	1205,9	1722,7	172,3	0,6	1
Finland	8	1378,1	0,389	0,5	2,845	2,774	0,549	1,121	0,8	1205,9	1808,8	172,3	0,2	1,2
Finland	8	1378,1	0,391	0,478	2,985	2,886	0,547	1,121	0,9	1205,9	1808,8	172,3	0,3	1
Finland	8	1292	0,364	0,455	2,78	2,819	0,465	1,092	0,8	1205,9	1722,7	172,3	0,5	1,2
Finland	8	1292	0,444	0,556	3,081	2,861	0,44	1,066	0,7	947,5	1636,5	172,3	0,5	1,1
Finland	8	1378,1	0,333	0,476	3,3	3,035	0,522	1,075	0,9	1119,7	1894,9	258,4	0,6	1,4
Finland	8	1378,1	0,385	0,5	3,34	3,162	0,502	1,232	0,9	1119,7	1894,9	258,4	0,4	1,2
Finland	8	1378,1	0,391	0,435	2,662	2,634	0,475	1,191	0,9	1205,9	1636,5	86,1	0,6	1,6
Finland	8	1378,1	0,45	0,55	2,876	2,842	0,585	1,195	1	1205,9	1808,8	172,3	0,7	1,2
Finland	8	1378,1	0,391	0,478	3,005	2,846	0,439	1,158	1	1205,9	1808,8	172,3	0,6	1
Finland	8	1378,1	0,4	0,533	2,873	2,744	0,25	0,891	0,6	1292	1722,7	172,3	0,4	1,2
Finland	8	1378,1	0,333	0,429	3,201	2,892	0,457	1,208	0,9	1205,9	2067,2	172,3	0,6	1,2
Finland	8	1292	0,286	0,429	3,024	2,832	0,503	1,153	0,9	1205,9	1722,7	258,4	0,6	1,1
Finland	8	1292	0,364	0,455	2,937	2,838	0,498	1,257	1	1205,9	1722,7	172,3	0,6	1,1
Finland	8	1378,1	0,476	0,524	2,737	2,825	0,597	1,228	0,9	1205,9	1722,7	86,1	0,3	0,9
Finland	8	1292	0,375	0,5	2,488	2,556	0,541	1,067	0,8	1205,9	1636,5	172,3	0,6	1
Finland	8	1378,1	0,391	0,478	2,852	2,859	0,603	1,194	0,9	1205,9	1722,7	172,3	0,7	1,3
Finland	8	1292	0,333	0,444	2,664	2,715	0,526	1,008	0,8	1205,9	1636,5	172,3	0,6	0,8
Finland	8	1205,9	0,368	0,474	2,69	2,508	0,576	0,817	0,6	1033,6	1464,3	172,3	0,4	0,8
Finland	9	1378,1	0,4	0,533	2,81	2,727	0,542	1,176	0,9	1205,9	1722,7	172,3	0,6	0,9
Finland	9	1292	0,35	0,45	2,674	2,703	0,405	0,954	0,7	1205,9	1636,5	172,3	0,5	1,1
Finland	9	1378,1	0,353	0,471	2,879	2,769	0,581	1,158	1	1205,9	1808,8	172,3	0,3	0,9
Finland	9	1292	0,368	0,474	2,696	2,771	0,191	0,915	0,7	1205,9	1722,7	172,3	0,5	0,9
Finland	9	1205,9	0,308	0,462	2,355	2,407	0,232	0,829	0,6	1119,7	1464,3	172,3	0,4	0,8
Finland	9	1378,1	0,381	0,476	3,103	2,862	0,576	1,114	0,9	1119,7	1722,7	172,3	0,6	0,8
Finland	9	1292	0,467	0,533	2,633	2,443	0,222	0,975	0,7	1119,7	1550,4	86,1	0,5	1
Finland	9	1119,7	0,389	0,5	2,639	2,617	0,318	0,919	0,5	1033,6	1464,3	172,3	0,3	0,9
Finland	9	1205,9	0,389	0,5	2,887	2,578	0,497	1,163	0,9	1119,7	1636,5	172,3	0,5	1
Finland	9	1205,9	0,462	0,615	2,854	2,599	0,552	1,017	0,7	1033,6	1550,4	172,3	0,4	1,3
Finland	9	1378,1	0,471	0,588	2,973	2,771	0,44	1,071	0,9	1205,9	1722,7	172,3	0,7	1
Finland	9	1205,9	0,389	0,444	2,649	2,56	0,27	0,822	0,6	1033,6	1464,3	86,1	0,4	0,8
Finland	9	1378,1	0,381	0,524	3,276	3,023	0,537	1,108	0,9	1205,9	1894,9	258,4	0,7	0,8
Finland	9	1292	0,4	0,5	2,671	2,912	0,186	0,939	0,7	1205,9	1636,5	172,3	0,4	0,7
Finland	9	1292	0,294	0,471	2,948	2,793	0,451	1,076	0,8	1205,9	1808,8	258,4	0,5	0,7
Finland	9	1378,1	0,4	0,533	2,98	2,796	0,555	1,012	0,8	1205,9	1722,7	172,3	0,4	0,6
Finland	9	1205,9	0,438	0,563	2,762	2,693	0,62	0,949	0,6	1119,7	1550,4	172,3	0,2	0,7
Finland	9	1292	0,357	0,5	2,601	2,589	0,227	0,824	0,6	1205,9	1636,5	172,3	0,4	0,6
Finland	10	1464,3	0,364	0,727	3,293	2,732	0,562	0,466	0,4	1292	2067,2	344,5	0,2	0,5
Finland	10	1636,5	0,2	0,433	4,164	3,626	0,471	0,908	0,7	1464,3	2928,5	602,9	0,5	0,3
Finland	10	1378,1	0,421	0,474	2,661	2,698	0,603	1,072	0,7	1205,9	1636,5	86,1	0,1	0,7
Finland	10	1808,8	0,25	0,469	4,28	3,759	0,487	1,388	1,12	1550,4	2928,5	602,9	0,2	0,5
Finland	10	1981,1	0,296	0,593	4,457	3,813	0,594	0,961	0,8	1550,4	3100,8	689,1	0,6	0,2
Finland	10	1378,1	0,143	0,4	4,217	3,767	0,635	0,914	0,7	1119,7	3273	775,2	0,4	0,8
Finland	10	1550,4	0,2	0,3	3,444	3,28	0,601	0,95	0,6	1464,3	2584	258,4	0,2	0,6
Finland	10	1722,7	0,257	0,486	4,228	3,653	0,651	0,872	0,7	1550,4	2928,5	689,1	0,2	0,9
Finland	10	1722,7	0,25	0,531	4,261	3,79	0,702	0,824	0,7	1550,4	2928,5	775,2	0,5	0,9
Finland	10	1636,5	0,316	0,474	3,211	2,904	0,484	0,365	0,2	1464,3	2153,3	258,4	0,1	0,2
Finland	10	1636,5	0,25	0,321	3,065	2,767	0,532	0,366	0,2	1464,3	2239,5	172,3	0,1	0,2
Finland	10	1636,5	0,316	0,421	2,743	2,801	0,4	0,178	0,1	1550,4	2153,3	172,3	0	0,1
Finland	10	2067,2	0,348	0,609	3,965	3,425	0,518	0,648	0,4	1808,8	2928,5	516,8	0,2	0,2
Finland	10	1808,8	0,276	0,621	4,545	3,95	0,613	0,806	0,7	1464,3	3100,8	861,3	0,5	0,2
Finland	10	1636,5	0,357	0,571	3,196	2,915	0,809	0,947	0,8	1550,4	2239,5	258,4	0,2	0,3
Finland	10	1464,3	0,438	0,5	2,047	2,205	0,698	0,951	0,8	1378,1	1636,5	86,1	0,7	0,3
Finland	10	1808,8	0,25	0,563	4,349	3,831	0,719	1,002	0,8	1636,5	3100,8	861,3	0,4	0,3
Finland	10	1636,5	0,308	0,5	3,951	3,623	0,662	0,916	0,7	1378,1	2584	430,7	0,3	0,3
Finland	10	1636,5	0,571	0,714	3,156	2,71	0,698	0,812	0,7	1378,1	2067,2	172,3	0,5	0,7
Finland	10	1722,7	0,206	0,5	4,309	3,882	0,718	0,911	0,7	1550,4	3100,8	861,3	0,3	0,4
Finland	10	1550,4	0,444	0,556	3,178	2,853	0,705	0,848	0,7	1378,1	2067,2	172,3	0,2	0,2
Finland	10	1550,4	0,429	0,643	3,214	2,703	0,712	0,732	0,6	1378,1	2067,2	258,4	0,4	0,3
Finland	10	1636,5	0,286	0,393	3,738	3,23	0,634	0,896	0,7	1378,1	2584	258,4	0,2	0,4
Finland	10	1550,4	0,316	0,526	3,567	3,092	0,661	1,124	0,9	1378,1	2153,3	344,5	0,4	0,4
Finland	10	1722,7	0,226	0,387	3,961	3,587	0,685	0,871	0,7	1550,4	2928,5	430,7	0,4	0,3
Finland	10	1378,1	0,333	0,389	2,147	2,156	0,738	1,068	0,9	1292	1550,4	86,1	0,2	0,3
Finland	10	1722,7	0,344	0,656	4,308	3,779	0,735	0,966	0,8	1464,3	2842,4	861,3	0,2	0,3
Finland	10	1636,5	0,276	0,655	4,428	3,756	0,559	0,943	0,8	1378,1	2928,5	947,5	0,6	0,2
Finland	10	1981,1	0,333	0,583	4,555	3,949	0,639	0,974	0,8	1636,5	3359,2	775,2	0,5	0,3
Finland	10	1550,4	0,539	0,846	3,268	2,722	0,644	0,872	0,7	1378,1	2067,2	344,5	0,2	0,4
Finland	10	1292	0,294	0,588	3,752	3,022	0,443	0,767	0,7	1119,7	2153,3	430,7	0,5	0,3
Finland	10	1292	0,235	0,471	3,441	2,916	0,409	0,873	0,7	1205,9	2153,3	344,5	0,3	0,1
Finland	10	1378,1	0,417	0,5	1,98	2,189	0,721	0,963	0,7	1205,9	1550,4	86,1	0,2	0,4
Finland	10	1636,5	0,276	0,69	4,324	3,692	0,648	1,026	0,8	1378,1	3014,6	1033,6	0,3	0,5
Finland	10	1636,5	0,25	0,656	4,621	3,937	0,425	0,786	0,7	1378,1	3186,9	1119,7	0,5	0,3
Finland	10	1808,8	0,286	0,571	4,488	3,893	0,641	0,849	0,7	1464,3	3100,8	861,3	0,5	0,4
Finland	10	1808,8	0,296	0,667	4,22	3,597	0,769	0,986	0,9	1636,5	3014,6	861,3	0,3	0,4
Finland	10	1464,3	0,467	0,6	3,105	2,747	0,575	0,937	0,8	1292	1894,9	172,3	0,6	0,4
Finland	11	1464,3	0,267	0,4	2,792	2,368	0,284	0,64	0,4	1378,1	1808,8	172,3	0,3	0,2
Finland	11	1464,3	0,412	0,529	2,784	2,557	0,19	0,587	0,5	1292	1808,8	172,3	0,4	0,1
Finland	11	1464,3	0,385	0,462	2,297	2,349	0,176	0,698	0,5	1378,1	1722,7	86,1	0,4	0,1
Finland	11	1464,3	0,286	0,5	2,805	2,53	0,583	0,745	0,5	1378,1	1808,8	258,4	0,4	0,2
Finland	11	1464,3	0,5	0,667	2,74	2,394	0,233	0,599	0,5	1292	1808,8	172,3	0,3	0,1
Finland	11	1378,1	0,455	0,546	1,941	2,168	0,234	0,729	0,4	1292	1550,4	86,1	0,1	0,2
Finland	11	1464,3	0,571	0,714	2,368	1,994	0,245	0,81	0,5	1378,1	1722,7	86,1	0,3	0,2
Finland	11	1378,1	0,357	0,5	2,707	2,357	0,237	0,694	0,5	1292	1808,8	172,3	0,3	0,1
Finland	11	1464,3	0,313	0,438	2,913	2,443	0,465	0,666	0,5	1378,1	1981,1	172,3	0,3	0,2
Finland	11	1464,3	0,438	0,5	2,507	2,474	0,176	0,766	0,6	1378,1	1722,7	86,1	0,4	0,1
Finland	11	1464,3	0,4	0,533	2,991	2,525	0,439	0,625	0,5	1292	1808,8	172,3	0,3	0,1
Finland	12	1292	0,462	0,615	2,847	2,383	0,566	0,796	0,6	1119,7	1636,5	172,3	0,4	0,4
Finland	12	1205,9	0,333	0,467	2,459	2,428	0,361	0,841	0,6	1119,7	1550,4	172,3	0,3	0,3
Finland	12	1205,9	0,444	0,556	2,143	2,113	0,458	0,891	0,5	1119,7	1378,1	86,1	0,3	0,2
Finland	12	1205,9	0,385	0,462	2,253	2,219	0,409	0,742	0,6	1119,7	1464,3	86,1	0,3	0,2
Finland	12	1205,9	0,364	0,546	2,569	2,382	0,405	0,95	0,6	1119,7	1550,4	172,3	0,3	0,3
Finland	12	1205,9	0,455	0,636	2,398	2,294	0,442	0,965	0,7	1119,7	1464,3	172,3	0,4	0,2
Finland	12	1292	0,546	0,636	2,322	2,254	0,462	0,985	0,6	1119,7	1464,3	86,1	0,3	0,5
Finland	12	1205,9	0,4	0,5	2,172	2,081	0,5	0,768	0,6	1119,7	1464,3	86,1	0,3	0,3
Finland	12	1205,9	0,273	0,455	2,39	2,188	0,402	1,077	0,8	1205,9	1550,4	172,3	0,4	0,4
Finland	12	1205,9	0,273	0,455	2,305	2,113	0,472	0,833	0,6	1205,9	1550,4	172,3	0,3	0,4
Finland	12	1205,9	0,429	0,5	2,047	2,166	0,459	0,779	0,6	1205,9	1464,3	86,1	0,3	0,3
Finland	12	1292	0,313	0,375	2,531	2,352	0,409	0,898	0,7	1205,9	1636,5	86,1	0,3	0,4
Finland	12	1292	0,294	0,353	2,695	2,474	0,417	0,882	0,7	1119,7	1636,5	86,1	0,3	0,3
Finland	12	1292	0,455	0,546	2,147	2,122	0,416	1,013	0,7	1205,9	1550,4	86,1	0,4	0,4
Finland	12	1378,1	0,357	0,571	3,145	2,631	0,587	1,073	0,8	1205,9	1894,9	258,4	0,3	0,2
Scotland	13	1500	0,375	0,5	3,117	2,824	0,169	0,83	0,6	1312,5	1968,8	187,5	0,5	2,79
Scotland	13	1500	0,263	0,421	3,385	2,922	0,551	1,002	0,8	1312,5	2250	281,2	0,6	21,97
Scotland	13	1593,8	0,353	0,471	3,052	2,735	0,553	1,056	0,8	1406,2	2062,5	187,5	0,6	72,07
Scotland	13	1500	0,333	0,444	2,949	2,629	0,553	1,164	0,9	1312,5	1968,8	187,5	0,6	112,55
Scotland	13	1500	0,333	0,444	2,733	2,551	0,538	1,056	0,8	1312,5	1875	187,5	0,6	117,96
Scotland	13	1500	0,263	0,368	2,928	2,585	0,545	1,142	0,9	1406,2	1968,8	187,5	0,6	145,52
Scotland	13	1500	0,294	0,412	3,043	2,489	0,582	1,077	0,9	1312,5	1968,8	187,5	0,4	164,74
Scotland	13	1500	0,318	0,364	2,808	2,59	0,538	0,927	0,7	1312,5	1875	93,8	0,5	169,13
Scotland	13	1500	0,25	0,35	2,834	2,607	0,513	1,002	0,7	1406,2	1875	187,5	0,5	180,37
Scotland	13	1500	0,25	0,35	2,814	2,659	0,14	0,84	0,6	1312,5	1875	187,5	0,4	187,31
Scotland	13	1500	0,238	0,333	2,83	2,498	0,629	1,056	0,9	1312,5	1875	187,5	0,7	220,08
Scotland	13	1500	0,263	0,368	3,096	2,671	0,171	0,916	0,6	1312,5	1968,8	187,5	0,4	242,8
Scotland	13	1500	0,313	0,438	3,209	2,576	0,527	0,894	0,7	1218,8	1968,8	187,5	0,5	246,12
Scotland	13	1500	0,333	0,429	3,065	2,786	0,508	1,002	0,7	1125	1875	187,5	0,6	251,53
Scotland	13	1500	0,278	0,389	3,069	2,692	0,561	0,97	0,8	1312,5	1968,8	187,5	0,6	257,2
Scotland	13	1500	0,278	0,389	2,974	2,66	0,524	0,991	0,7	1312,5	1968,8	187,5	0,4	264,13
Scotland	13	1500	0,333	0,467	2,95	2,66	0,514	0,927	0,6	1312,5	1968,8	187,5	0,5	272,37
Scotland	13	1500	0,278	0,389	2,918	2,645	0,525	0,981	0,6	1312,5	1875	187,5	0,5	279,45
Scotland	13	1500	0,316	0,421	3,335	2,745	0,497	0,916	0,8	1031,2	1968,8	187,5	0,6	303,8
Scotland	13	1406,2	0,263	0,474	3,472	2,754	0,137	0,905	0,7	937,5	1968,8	375	0,4	308,46
Scotland	13	1406,2	0,278	0,389	3,113	2,615	0,184	0,873	0,6	937,5	1875	187,5	0,5	311,78
Scotland	13	1500	0,294	0,471	3,333	2,633	0,597	1,077	0,9	1031,2	2062,5	281,2	0,4	335,71
Scotland	13	1500	0,263	0,368	3,276	2,662	0,485	0,905	0,7	1218,8	1968,8	187,5	0,5	340,66
Scotland	13	1593,8	0,316	0,421	3,105	2,646	0,632	1,077	0,9	1406,2	2062,5	187,5	0,4	379,8
Scotland	13	1500	0,353	0,471	2,985	2,596	0,568	0,991	0,8	1312,5	1968,8	187,5	0,6	383,96
Scotland	13	1500	0,25	0,375	3,069	2,676	0,175	0,916	0,7	1312,5	1968,8	187,5	0,5	389,8
Scotland	14	1593,8	0,316	0,474	3,416	2,75	0,567	0,885	0,8	1406,2	2250	281,2	0,6	13,21
Scotland	14	1500	0,286	0,429	2,648	2,501	0,185	0,927	0,7	1406,2	1875	187,5	0,5	23,8
Scotland	14	1500	0,267	0,4	2,885	2,407	0,529	1,022	0,8	1406,2	1875	187,5	0,6	54,76
Scotland	14	1500	0,294	0,412	2,712	2,316	0,589	0,937	0,8	1406,2	1875	187,5	0,6	59,57
Scotland	14	1500	0,313	0,438	2,858	2,5	0,585	1,074	0,9	1406,2	1968,8	187,5	0,3	90,86
Scotland	14	1593,8	0,4	0,533	3,144	2,593	0,646	0,937	0,8	1406,2	2062,5	187,5	0,6	95,66
Scotland	14	1500	0,357	0,5	2,561	2,252	0,18	0,979	0,8	1406,2	1875	187,5	0,5	123,1
Scotland	14	1500	0,294	0,412	2,966	2,545	0,523	0,832	0,7	1406,2	1968,8	187,5	0,5	132,56
Scotland	14	1500	0,429	0,5	2,617	2,321	0,525	0,969	0,7	1312,5	1875	93,8	0,5	157,46
Scotland	14	1500	0,375	0,5	2,88	2,617	0,184	0,874	0,7	1406,2	2062,5	187,5	0,4	163,43
Scotland	14	1593,8	0,417	0,667	2,877	2,447	0,6	0,969	0,8	1500	2062,5	281,2	0,6	181,7
Scotland	14	1593,8	0,357	0,571	2,944	2,55	0,617	0,895	0,8	1500	2062,5	281,2	0,6	187,73
Scotland	14	1593,8	0,417	0,667	3,003	2,467	0,694	0,916	0,7	1500	2062,5	281,2	0,6	208,75
Scotland	14	1593,8	0,333	0,533	3,064	2,575	0,695	1,053	0,9	1500	2062,5	281,2	0,3	250,87
Scotland	14	1593,8	0,353	0,471	3,073	2,614	0,618	0,958	0,8	1406,2	2062,5	187,5	0,7	256,07
Scotland	14	1500	0,313	0,375	2,414	2,095	0,206	0,916	0,7	1406,2	1781,2	93,8	0,5	269,39
Scotland	14	1500	0,385	0,462	2,548	2,28	0,489	0,937	0,7	1406,2	1875	93,8	0,5	277,29
Scotland	14	1500	0,333	0,467	2,717	2,281	0,601	1,011	0,8	1406,2	1875	187,5	0,3	298,01
Scotland	14	1500	0,313	0,438	2,632	2,352	0,549	0,937	0,8	1406,2	1875	187,5	0,5	307,14
Scotland	14	1500	0,313	0,438	2,914	2,433	0,534	0,874	0,7	1406,2	1968,8	187,5	0,4	312,77
Scotland	14	1593,8	0,375	0,5	3,004	2,572	0,55	0,916	0,7	1406,2	2062,5	187,5	0,5	322,34
Scotland	14	1500	0,294	0,353	2,638	2,414	0,497	0,969	0,8	1312,5	1781,2	93,8	0,5	361,06
Scotland	14	1500	0,294	0,412	2,504	2,129	0,521	0,895	0,7	1406,2	1781,2	187,5	0,5	380,91
Scotland	15	1593,8	0,316	0,684	4,183	3,439	0,543	1,059	0,9	1125	2625	656,2	0,6	314,3
Scotland	15	1593,8	0,348	0,609	4,266	3,451	0,565	1,12	0,9	1031,2	2718,8	562,5	0,3	565,3
Scotland	15	1593,8	0,3	0,55	3,919	3,29	0,656	1,12	0,9	1218,8	2625	468,8	0,4	631,5
Scotland	15	1687,5	0,412	0,647	3,788	3,163	0,561	0,999	0,76	1312,5	2437,5	375	0,6	214,2
Scotland	15	1593,8	0,353	0,647	3,867	3,214	0,449	0,896	0,72	1312,5	2437,5	468,8	0,5	222,6
Scotland	15	1593,8	0,462	0,846	3,62	2,977	0,592	0,965	0,75	1218,8	2250	468,8	0,6	282,2
Scotland	15	1500	0,3	0,8	3,402	2,757	0,567	0,913	0,74	1218,8	2156,2	468,8	0,5	335,2
Scotland	15	1312,5	0,267	0,733	3,93	3,137	0,539	0,965	0,82	937,5	2250	656,2	0,6	341,5
Scotland	15	1593,8	0,333	0,75	3,563	2,828	0,541	0,913	0,75	1312,5	2250	468,8	0,6	368,2
Scotland	15	1593,8	0,429	0,786	3,784	2,963	0,594	1,137	0,92	1125	2250	468,8	0,3	380,2
Scotland	15	1593,8	0,467	0,733	3,63	2,977	0,61	1,172	0,98	1031,2	2156,2	375	0,3	916,2
Scotland	15	1687,5	0,5	0,75	3,639	3,03	0,618	1,068	0,9	1218,8	2250	375	0,3	1062,5
Scotland	15	1687,5	0,5	0,786	3,365	2,831	0,485	1,051	0,72	1500	2343,8	375	0,5	1222,8
Scotland	15	1875	0,5	0,938	3,647	2,886	0,591	1,085	0,83	1593,8	2625	656,2	0,3	1233,2
Scotland	15	1781,2	0,5	0,75	3,717	2,955	0,641	1,103	0,91	1406,2	2531,2	375	0,3	1238,3
Scotland	15	1781,2	0,533	0,733	3,448	2,949	0,674	1,447	1,18	1500	2343,8	281,2	0,3	1388,9
Scotland	16	1593,8	0,357	0,643	3,525	2,876	0,504	1,309	1	1406,2	2250	375	0,7	407,8
Scotland	16	1687,5	0,385	0,692	3,327	2,833	0,511	1,206	0,9	1406,2	2156,2	375	0,7	432,5
Scotland	16	1593,8	0,4	0,667	3,552	3,019	0,217	1,016	0,8	1312,5	2250	375	0,6	448,7
Scotland	16	1593,8	0,375	0,625	3,674	3,079	0,414	0,999	0,8	1125	2343,8	375	0,6	458,9
Scotland	16	1593,8	0,462	0,769	3,5	3,002	0,167	1,154	0,9	1125	2156,2	375	0,6	551,2
Scotland	16	1593,8	0,273	0,636	3,329	2,759	0,161	1,068	0,8	1406,2	2156,2	375	0,6	643,8
Scotland	16	1593,8	0,353	0,588	3,464	3,12	0,142	1,016	0,8	1312,5	2156,2	375	0,5	656,6
Scotland	16	1500	0,267	0,533	3,573	2,896	0,482	1,189	1	1218,8	2250	375	0,7	714,1
Scotland	16	1406,2	0,25	0,5	3,262	2,761	0,162	1,154	0,9	1125	2062,5	281,2	0,5	716,8
Scotland	16	1593,8	0,357	0,571	3,458	2,926	0,412	1,223	1	1312,5	2250	281,2	0,8	763,1
Scotland	16	1593,8	0,389	0,556	3,308	2,838	0,583	1,154	1	1406,2	2156,2	281,2	0,7	901,5
Scotland	16	1781,2	0,444	0,5	2,838	2,857	0,685	1,275	1	1593,8	2156,2	93,8	0,3	1001,6
Scotland	16	1593,8	0,421	0,579	3,242	2,871	0,396	1,258	1	1406,2	2156,2	281,2	0,7	1004,3
Scotland	16	1593,8	0,438	0,625	3,22	2,75	0,297	1,085	0,8	1406,2	2062,5	281,2	0,6	1060,7
Scotland	16	1593,8	0,364	0,5	3,163	2,758	0,672	1,275	0,9	1406,2	2062,5	281,2	0,2	1138,1
Scotland	16	1593,8	0,353	0,529	3,186	2,794	0,45	1,12	0,8	1406,2	2156,2	281,2	0,6	1143,9
Scotland	16	1781,2	0,526	0,632	3,072	2,796	0,647	1,275	1	1593,8	2250	187,5	0,3	1181,2
Scotland	16	1781,2	0,474	0,579	3,055	2,773	0,615	1,24	1	1593,8	2250	187,5	0,4	1225,6
Scotland	16	1593,8	0,429	0,571	3,014	2,648	0,177	1,12	0,8	1406,2	2062,5	187,5	0,6	1227,7
Scotland	16	1500	0,4	0,6	3,088	2,812	0,13	0,948	0,7	1312,5	2062,5	281,2	0,3	1229,9
Scotland	16	1781,2	0,563	0,688	3,022	2,754	0,589	1,24	0,9	1593,8	2250	187,5	0,3	1253,5
Scotland	16	1781,2	0,471	0,588	3,148	2,806	0,606	1,292	1	1500	2250	187,5	0,4	1299,6
Scotland	16	1687,5	0,444	0,556	3,242	2,871	0,549	1,258	0,9	1500	2250	187,5	0,7	1306,7
Scotland	16	1687,5	0,368	0,526	3,339	2,895	0,609	1,258	0,9	1500	2250	281,2	0,4	1347,8
Scotland	16	1593,8	0,421	0,579	3,19	2,858	0,481	1,103	0,8	1406,2	2156,2	281,2	0,7	1352
Scotland	17	1593,8	0,375	0,625	3,652	3,119	0,619	1,265	1	1312,5	2437,5	375	0,3	238
Scotland	17	1500	0,412	0,588	3,45	2,812	0,599	1,061	0,8	1218,8	2156,2	281,2	0,5	324,4
Scotland	17	1500	0,357	0,571	3,301	2,823	0,428	0,816	0,5	1312,5	2062,5	281,2	0,3	600,6
Scotland	17	1593,8	0,462	0,692	3,225	2,747	0,556	1,101	0,7	1312,5	2062,5	281,2	0,2	610,5
Scotland	17	1500	0,412	0,588	3,426	2,869	0,487	1,265	0,8	1312,5	2156,2	281,2	0,4	615,9
Scotland	17	1500	0,444	0,611	3,43	2,871	0,515	1,081	0,7	1312,5	2156,2	281,2	0,4	628,6
Scotland	17	1500	0,412	0,588	3,375	2,762	0,568	1,142	0,8	1218,8	2156,2	281,2	0,5	673,7
Scotland	17	1500	0,375	0,563	3,412	2,83	0,498	1,163	0,7	1218,8	2062,5	281,2	0,3	676,9
Scotland	17	1500	0,412	0,588	3,48	2,835	0,434	1,061	0,7	1312,5	2156,2	281,2	0,5	685,2
Scotland	17	1500	0,455	0,591	3,517	2,856	0,524	1,247	1	1218,8	2062,5	281,2	0,7	175,9
Scotland	17	1593,8	0,5	0,667	3,631	2,917	0,656	1,295	1	1218,8	2250	281,2	0,4	188
Scotland	17	1500	0,474	0,684	3,617	2,85	0,582	1,271	0,9	1218,8	2156,2	375	0,5	194,8
Scotland	17	1593,8	0,471	0,706	3,671	2,91	0,549	1,367	0,9	1218,8	2250	375	0,4	251,5
Scotland	17	1406,2	0,5	0,722	3,44	2,404	0,142	1,319	0,8	656,2	2062,5	375	0,5	429,8
Scotland	17	1500	0,474	0,684	3,662	2,826	0,577	1,415	1	1218,8	2156,2	375	0,4	578,6
Scotland	18	1593,8	0,588	0,824	3,345	2,82	0,432	0,984	0,74	1312,5	2156,2	375	0,5	608,7
Scotland	18	1406,2	0,429	0,714	3,529	2,7	0,144	1,116	0,73	1125	2062,5	375	0,5	612,3
Scotland	18	1593,8	0,533	0,667	3,132	2,702	0,131	0,82	0,54	1312,5	2062,5	187,5	0,1	744,3
Scotland	18	1500	0,5	0,636	3,539	2,676	0,636	1,28	1,01	1218,8	2156,2	281,2	0,6	786,5
Scotland	18	1593,8	0,5	0,7	3,456	2,927	0,581	1,214	0,89	1406,2	2156,2	375	0,7	828,1
Scotland	18	1593,8	0,5	0,667	3,29	2,725	0,612	1,313	1,02	1312,5	2156,2	281,2	0,3	857,9
Scotland	18	1406,2	0,4	0,6	3,192	2,71	0,119	1,083	0,75	1218,8	1968,8	281,2	0,5	901,9
Scotland	18	1406,2	0,444	0,611	3,392	2,803	0,107	1,001	0,69	1218,8	2062,5	281,2	0,5	908,7
Scotland	18	1406,2	0,368	0,526	3,218	2,837	0,104	1,083	0,73	1218,8	2062,5	281,2	0,5	938,5
Scotland	18	1593,8	0,5	0,667	3,392	2,699	0,628	1,28	0,96	1218,8	2156,2	281,2	0,4	1002
Scotland	18	1593,8	0,588	0,765	3,477	2,703	0,687	1,231	1,05	1218,8	2156,2	281,2	0,4	1028,3
Scotland	18	1500	0,389	0,611	3,538	2,725	0,56	1,329	1,07	1218,8	2156,2	375	0,4	1190,6
Scotland	18	1500	0,412	0,647	3,583	2,759	0,565	1,231	0,89	1218,8	2156,2	375	0,3	1198,2
Scotland	19	1406,2	0,429	0,571	2,757	2,503	0,95	0,864	0,7	1218,8	1781,2	187,5	0	175,2
Scotland	19	1406,2	0,462	0,539	2,633	2,422	0,548	1,127	0,7	1218,8	1687,5	93,8	0,5	179,8
Scotland	19	1406,2	0,438	0,563	2,841	2,448	0,577	1,151	0,8	1312,5	1781,2	187,5	0,6	185,6
Scotland	19	1406,2	0,467	0,533	2,62	2,405	0,523	1,271	0,9	1218,8	1687,5	93,8	0,4	228,2
Scotland	19	1406,2	0,412	0,529	2,641	2,399	0,707	1,223	0,9	1312,5	1687,5	187,5	0,3	283,9
Scotland	19	1406,2	0,4	0,467	2,499	2,407	0,622	1,247	0,9	1218,8	1687,5	93,8	0,3	291,2
Scotland	19	1406,2	0,357	0,5	2,697	2,405	0,562	1,079	0,8	1312,5	1781,2	187,5	0,3	304,2
Scotland	19	1406,2	0,4	0,533	2,68	2,465	0,69	1,223	0,9	1312,5	1781,2	187,5	0,3	312,9
Scotland	19	1406,2	0,471	0,588	2,89	2,093	0,676	1,319	1	656,2	1781,2	187,5	0,4	372,5
Scotland	19	1500	0,444	0,556	2,756	2,475	0,684	1,271	0,9	1312,5	1781,2	187,5	0,3	432,8
Scotland	19	1406,2	0,471	0,706	3,562	2,577	0,511	1,199	1	1031,2	2062,5	375	0,8	437
Scotland	19	1406,2	0,412	0,529	2,826	2,478	0,585	1,199	0,9	1312,5	1781,2	187,5	0,3	440,5
Scotland	19	1406,2	0,438	0,563	2,883	2,422	0,607	1,295	1	1218,8	1781,2	187,5	0,4	482,6
Scotland	19	1406,2	0,5	0,643	2,664	2,427	0,648	1,319	1	1218,8	1781,2	187,5	0,3	563,6
Scotland	19	1406,2	0,5	0,625	2,642	2,521	0,655	1,223	0,9	1312,5	1781,2	187,5	0,3	575,8
Scotland	19	1406,2	0,533	0,667	2,76	2,525	0,719	1,391	1	1312,5	1781,2	187,5	0,4	606
Scotland	20	1593,8	0,353	0,588	3,618	3,077	0,433	1,199	0,9	1406,2	2437,5	375	0,6	372,7
Scotland	20	1500	0,333	0,6	3,541	2,883	0,472	0,956	0,7	1312,5	2156,2	375	0,5	382,6
Scotland	20	1593,8	0,438	0,625	3,218	2,808	0,584	1,02	0,8	1312,5	2062,5	281,2	0,7	392,5
Scotland	20	1500	0,467	0,733	3,469	2,859	0,486	0,972	0,8	1218,8	2062,5	375	0,6	396,4
Scotland	20	1593,8	0,412	0,588	3,315	2,784	0,615	0,907	0,7	1406,2	2156,2	281,2	0,4	410,2
Scotland	20	1500	0,35	0,5	3,527	2,941	0,13	1,037	0,7	1218,8	2156,2	281,2	0,4	463,6
Scotland	20	1593,8	0,4	0,6	3,165	2,782	0,519	1,118	0,8	1406,2	2062,5	281,2	0,5	574,5
Scotland	20	1593,8	0,286	0,524	3,909	3,245	0,135	1,118	0,8	1312,5	2625	468,8	0,4	610,1
Scotland	20	1781,2	0,4	0,533	3,322	2,97	0,586	0,907	0,8	1500	2437,5	187,5	0,6	765,5
Scotland	20	1593,8	0,333	0,5	3,464	2,953	0,618	0,956	0,8	1406,2	2250	281,2	0,6	797,6
Scotland	20	1687,5	0,438	0,75	3,777	3,071	0,668	1,037	0,9	1218,8	2437,5	468,8	0,5	928
Scotland	20	1781,2	0,444	0,722	3,717	3,309	0,162	1,02	0,8	1593,8	2718,8	468,8	0,5	930,3
Scotland	20	1500	0,368	0,579	3,431	2,948	0,583	1,263	0,9	1312,5	2156,2	375	0,4	973
Scotland	20	1687,5	0,467	0,733	3,584	2,999	0,644	1,085	0,9	1406,2	2343,8	375	0,3	1001,9
Scotland	20	1687,5	0,35	0,65	3,989	3,234	0,368	1,02	0,8	1406,2	2718,8	562,5	0,4	1101,9
Scotland	20	1687,5	0,5	0,688	3,348	2,969	0,634	1,037	0,8	1406,2	2250	281,2	0,5	1199,3
Scotland	20	1593,8	0,4	0,6	3,41	2,875	0,631	1,004	0,9	1312,5	2250	281,2	0,5	1214,9
Scotland	20	1687,5	0,429	0,643	3,428	2,947	0,588	1,069	0,8	1406,2	2343,8	281,2	0,4	1228,9
Scotland	20	1687,5	0,444	0,611	3,477	3,014	0,643	0,972	0,8	1406,2	2437,5	281,2	0,4	1255,6
Scotland	20	1687,5	0,467	0,667	3,493	2,962	0,634	0,939	0,8	1406,2	2343,8	281,2	0,4	1264,1
Scotland	20	1687,5	0,412	0,588	3,453	2,982	0,566	0,939	0,7	1500	2531,2	281,2	0,5	1277
Scotland	20	1593,8	0,4	0,667	3,457	2,933	0,601	0,794	0,7	1406,2	2250	375	0,5	1344,4
Scotland	20	1687,5	0,471	0,706	3,419	2,923	0,574	1,004	0,8	1500	2250	375	0,5	1350,6
Scotland	21	1968,8	0,476	0,762	3,994	3,148	0,58	1,134	0,8	1593,8	2812,5	562,5	0,3	458,4
Scotland	21	1593,8	0,304	0,696	4,228	3,496	0,562	1,031	0,8	1406,2	2906,2	843,8	0,4	468,3
Scotland	21	1968,8	0,45	0,65	3,777	3,3	0,599	0,949	0,7	1687,5	2718,8	375	0,6	583,7
Scotland	21	1687,5	0,321	0,643	4,259	3,71	0,128	1,175	0,9	1500	3187,5	843,8	0,6	682,4
Scotland	21	1687,5	0,333	0,381	2,729	3,249	0,07	1,072	0,7	1500	2250	93,8	0	693,8
Scotland	21	1593,8	0,364	0,546	3,879	3,316	0,503	0,949	0,7	1312,5	2718,8	375	0,5	696,4
Scotland	21	1781,2	0,333	0,583	4,009	3,46	0,102	1,052	0,8	1593,8	3000	562,5	0,6	1014,3
Scotland	21	1968,8	0,423	0,654	3,967	3,354	0,554	1,093	0,8	1687,5	2812,5	562,5	0,6	1026,9
Scotland	21	1875	0,348	0,739	4,317	3,582	0,522	1,114	0,8	1593,8	3093,8	843,8	0,6	1159,9
Scotland	21	1687,5	0,286	0,429	3,312	3,077	0,168	1,052	0,8	1593,8	2437,5	281,2	0,6	1162,5
Scotland	21	1781,2	0,36	0,48	3,632	3,416	0,126	1,237	0,9	1593,8	2718,8	281,2	0,7	1225,3
Scotland	21	1687,5	0,269	0,346	3,127	3,5	0,094	1,258	0,8	1500	2531,2	187,5	0,4	1992,2
Scotland	21	1781,2	0,333	0,583	4,092	3,536	0,103	1,196	0,9	1500	3000	562,5	0,5	2053
Scotland	21	1687,5	0,258	0,355	3,647	3,463	0,137	1,134	0,7	1500	2812,5	281,2	0,4	2284,1
Scotland	21	1593,8	0,24	0,52	3,95	3,424	0,159	1,114	0,7	1500	3000	656,2	0,6	2723,1
Scotland	21	1687,5	0,292	0,542	3,871	3,315	0,524	1,237	0,9	1593,8	2812,5	562,5	0,6	2881,8
Scotland	21	1593,8	0,28	0,52	3,986	3,522	0,174	0,866	0,6	1406,2	2906,2	562,5	0,3	3015,6
Scotland	22	2437,5	0,5	0,769	4,394	3,401	0,745	0,862	0,7	1687,5	3468,8	656,2	0,2	193,1
Scotland	22	1875	0,28	0,72	4,543	3,237	0,67	0,522	0,5	1500	3375	1031,2	0,3	362,2
Scotland	22	1875	0,286	0,643	4,505	3,541	0,525	0,757	0,6	1593,8	3281,2	937,5	0,3	432,6
Scotland	22	1875	0,276	0,552	4,38	3,621	0,198	0,647	0,5	1593,8	3281,2	750	0,3	466,9
Scotland	22	1781,2	0,259	0,556	4,232	3,374	0,586	0,841	0,7	1500	3000	750	0,5	503,5
Scotland	22	1875	0,3	0,533	4,273	3,55	0,452	0,905	0,7	1500	2906,2	656,2	0,4	544,7
Scotland	22	1781,2	0,241	0,448	4,181	3,405	0,241	0,758	0,6	1500	2812,5	562,5	0,4	554,8
Scotland	22	1687,5	0,214	0,536	4,298	3,344	0,227	0,758	0,5	1406,2	2906,2	843,8	0,4	576,1
Scotland	22	2718,8	0,586	0,828	4,374	3,755	0,738	0,98	0,8	1968,8	3750	656,2	0,2	1022,6
Scotland	22	2156,2	0,44	0,76	4,448	3,629	0,671	0,901	0,8	1593,8	3375	750	0,3	1029,1
Scotland	22	2343,8	0,387	0,71	4,738	3,828	0,651	1,045	0,8	1593,8	3750	937,5	0,3	1046,3
Scotland	22	3000	0,636	0,818	4,334	3,761	0,746	0,954	0,5	2250	3937,5	562,5	0,2	1059,5
Scotland	22	2250	0,4	0,7	4,689	3,855	0,58	0,705	0,5	1593,8	3656,2	843,8	0,3	1063,8
Scotland	22	2437,5	0,467	0,633	4,252	3,481	0,663	0,94	0,7	1687,5	3281,2	468,8	0,2	1069,9
Scotland	22	1781,2	0,25	0,607	4,513	3,386	0,456	0,849	0,6	1593,8	3375	937,5	0,4	1100,2
Scotland	22	1593,8	0,233	0,3	3,476	3,482	0,149	0,758	0,5	1406,2	2906,2	187,5	0,1	1131,8
Scotland	22	2812,5	0,485	0,697	4,588	3,917	0,53	0,901	0,6	2156,2	4125	656,2	0,4	1177,8
Scotland	22	2625	0,571	0,786	4,226	3,463	0,656	1,016	0,8	1968,8	3468,8	562,5	0,2	1909
Scotland	22	1968,8	0,36	0,8	4,507	3,551	0,665	0,979	0,8	1500	3375	1031,2	0,4	1918,8
Scotland	22	2343,8	0,632	0,895	3,733	3,092	0,693	0,942	0,7	1781,2	3000	468,8	0,2	1966,5
Scotland	22	2531,2	0,64	0,84	4,059	3,36	0,68	0,924	0,7	1875	3281,2	468,8	0,2	2040,6
Scotland	22	2156,2	0,455	0,773	4,194	3,29	0,714	0,905	0,7	1687,5	3187,5	656,2	0,2	2413
Scotland	22	2343,8	0,542	0,792	4,161	3,479	0,695	1,071	0,8	1781,2	3281,2	562,5	0,2	2425
Scotland	23	2062,5	0,391	0,739	4,385	3,431	0,63	1,212	1	1593,8	3187,5	750	0,5	117,2
Scotland	23	2062,5	0,364	0,682	4,309	3,398	0,599	1,112	0,9	1593,8	3187,5	656,2	0,4	238,1
Scotland	23	1687,5	0,286	0,667	4,289	3,281	0,515	0,888	0,8	1406,2	2906,2	750	0,4	238,8
Scotland	23	1781,2	0,35	0,65	4,139	3,349	0,527	0,81	0,7	1312,5	2812,5	562,5	0,5	241,6
Scotland	23	1781,2	0,286	0,667	4,355	3,259	0,495	1,019	0,8	1406,2	3000	750	0,5	250,9
Scotland	23	1875	0,435	0,783	4,365	3,317	0,542	1,019	0,9	1406,2	3000	750	0,6	263,8
Scotland	23	1687,5	0,35	0,7	4,125	3,149	0,382	0,888	0,7	1312,5	2625	656,2	0,5	274,7
Scotland	23	1875	0,308	0,615	4,397	3,52	0,588	0,951	0,8	1593,8	3281,2	750	0,4	463,4
Scotland	23	1687,5	0,35	0,6	3,847	3,026	0,526	0,94	0,8	1406,2	2718,8	468,8	0,4	604,2
Scotland	23	1875	0,242	0,606	4,831	3,701	0,628	0,877	0,7	1406,2	3562,5	1125	0,5	832,5
Scotland	23	1875	0,207	0,621	4,568	3,911	0,144	0,933	0,8	1593,8	3656,2	1125	0,5	1405,7
Scotland	23	1875	0,258	0,677	4,847	3,943	0,52	0,961	0,8	1218,8	3656,2	1218,8	0,6	1425,7
Scotland	23	2062,5	0,333	0,633	4,676	3,713	0,714	1,202	1	1406,2	3562,5	843,8	0,5	2073,8
Scotland	23	1968,8	0,28	0,6	4,508	3,513	0,629	1,097	0,9	1500	3375	750	0,4	3027,5
Scotland	24	1687,5	0,444	0,556	3,264	2,864	0,573	0,992	0,7	1312,5	2062,5	187,5	0,2	88,3
Scotland	24	1593,8	0,375	0,5	3,088	2,702	0,157	0,992	0,6	1406,2	2062,5	187,5	0,4	91,5
Scotland	24	1500	0,429	0,643	3,401	2,664	0,6	0,943	0,7	1125	1968,8	281,2	0,4	368
Scotland	24	1500	0,438	0,563	2,857	2,531	0,491	0,927	0,7	1312,5	1875	187,5	0,5	370,4
Scotland	24	1593,8	0,333	0,5	3,249	2,848	0,196	1,174	0,8	1312,5	2062,5	281,2	0,6	55,1
Scotland	24	1593,8	0,353	0,471	3,279	2,805	0,539	1,288	0,9	1312,5	2062,5	187,5	0,6	169
Scotland	24	1593,8	0,421	0,579	3,504	2,904	0,593	1,042	0,8	1031,2	2156,2	281,2	0,3	175,7
Scotland	24	1687,5	0,35	0,5	3,396	2,888	0,545	1,061	0,7	1406,2	2250	281,2	0,6	424,1
Scotland	24	1593,8	0,421	0,579	3,341	2,798	0,515	1,059	0,8	1312,5	2156,2	281,2	0,6	67,9
Scotland	24	1593,8	0,4	0,533	3,134	2,702	0,446	0,939	0,7	1312,5	2062,5	187,5	0,5	258,3
Scotland	24	1500	0,286	0,571	3,443	2,688	0,732	0,899	0,8	1312,5	2062,5	375	0,3	298,5
Scotland	24	1687,5	0,533	0,667	3,272	2,639	0,554	0,987	0,8	1312,5	2156,2	187,5	0,6	67
Scotland	24	1593,8	0,353	0,588	3,275	2,815	0,554	0,987	0,7	1406,2	2156,2	375	0,5	134
