# Supplementary material for: Acoustic individuality in the hissing calls of the male black grouse (Lyrurus tetrix)
Source: PeerJ. 2021 Sep 9;9:e11837. doi: 10.7717/peerj.11837 (PMC8435199; doi:10.7717/peerj.11837)
Supplement: Supplemental Information 2 — The diagonal shows the percentage of correctly classified calls for each individual. The other values in the relevant row show the percentage of incorrectly classified calls to other individuals (columns). [file peerj-09-11837-s002.csv]

	ID	1	2	3	4	5	6	7	8	9	10	11	12	13	14	15	16	17	18	19	20	21	22	23	24	Total
%	1	69,2	0	15,4	0	7,7	0	0	0	7,7	0	0	0	0	0	0	0	0	0	0	0	0	0	0	0	100
	2	0	100	0	0	0	0	0	0	0	0	0	0	0	0	0	0	0	0	0	0	0	0	0	0	100
	3	0	0	80	0	0	0	0	0	0	0	0	0	6,7	0	6,7	0	0	0	0	0	0	0	0	6,7	100
	4	0	0	0	72,7	0	9,1	0	0	9,1	0	0	0	0	0	0	0	9,1	0	0	0	0	0	0	0	100
	5	16,7	0	8,3	0	66,7	0	0	0	0	0	0	0	8,3	0	0	0	0	0	0	0	0	0	0	0	100
	6	0	0	6,7	6,7	0	60	0	0	0	13,3	6,7	0	0	0	0	0	0	0	6,7	0	0	0	0	0	100
	7	0	0	0	0	0	0	86,7	0	0	0	0	6,7	6,7	0	0	0	0	0	0	0	0	0	0	0	100
	8	7,4	0	0	0	0	0	0	74,1	18,5	0	0	0	0	0	0	0	0	0	0	0	0	0	0	0	100
	9	0	0	0	0	0	0	0	50	44,4	0	0	5,6	0	0	0	0	0	0	0	0	0	0	0	0	100
	10	0	0	2,6	0	0	15,8	0	2,6	2,6	60,5	0	7,9	0	0	5,3	0	0	0	0	0	0	0	0	2,6	100
	11	0	0	0	0	0	9,1	0	0	0	0	63,6	9,1	9,1	9,1	0	0	0	0	0	0	0	0	0	0	100
	12	0	0	0	6,7	6,7	0	6,7	0	0	0	0	73,3	0	0	0	0	0	0	6,7	0	0	0	0	0	100
	13	0	0	0	0	0	0	0	0	0	0	0	0	88,5	7,7	0	0	0	0	0	0	0	0	0	3,8	100
	14	0	0	0	0	0	0	0	0	0	0	4,3	0	4,3	91,3	0	0	0	0	0	0	0	0	0	0	100
	15	0	0	6,3	0	0	0	0	0	0	0	0	0	0	0	56,3	6,3	0	0	0	31,3	0	0	0	0	100
	16	0	0	0	0	0	0	0	0	0	0	0	0	0	0	8	76	0	4	4	8	0	0	0	0	100
	17	0	0	0	6,7	0	0	0	0	0	0	0	0	0	0	6,7	0	66,7	6,7	0	6,7	0	0	0	6,7	100
	18	0	0	0	0	0	0	0	0	0	0	0	0	0	0	0	7,7	7,7	84,6	0	0	0	0	0	0	100
	19	0	0	0	0	6,3	0	6,3	0	0	0	0	6,3	0	0	0	0	0	6,3	75	0	0	0	0	0	100
	20	0	0	0	0	0	0	0	0	0	0	0	0	0	0	4,3	8,7	4,3	4,3	0	60,9	8,7	0	0	8,7	100
	21	0	0	0	0	0	0	0	0	0	11,8	0	0	0	0	0	5,9	5,9	0	0	17,6	58,8	0	0	0	100
	22	0	0	0	0	0	8,7	0	0	0	0	0	0	0	0	0	0	0	0	0	0	4,3	60,9	26,1	0	100
	23	0	0	0	0	0	0	0	0	0	0	0	0	0	0	7,1	0	0	0	0	7,1	7,1	7,1	71,4	0	100
	24	0	0	0	0	0	0	0	0	0	0	0	0	7,7	7,7	7,7	0	0	0	0	0	0	0	0	76,9	100
